# Supplementary material for: Identification of the Xyloglucan Endotransglycosylase/Hydrolase (XTH) Gene Family Members Expressed in Boehmeria nivea in Response to Cadmium Stress
Source: Int J Mol Sci. 2022 Dec 17;23(24):16104. doi: 10.3390/ijms232416104 (PMC9785722; doi:10.3390/ijms232416104)
Supplement: Supplementary file 1 [file ijms-23-16104-s001.zip]

Archive with 1 entries (1 files):
- ijms-2090158-supplementary.pdf
